# Supplementary material for: Interaction between Teneurin-2 and microtubules via EB proteins provides a platform for GABAA receptor exocytosis
Source: eLife. 2023 Jun 5;12:e83276. doi: 10.7554/eLife.83276 (PMC10284602; doi:10.7554/eLife.83276)
Supplement: Figure 1—figure supplement 1—source data 1. [file elife-83276-fig1-figsupp1-data1.zip › Figure 1 figure supplement 1B and C.xlsx]

## Sheet: Sheet1
Threshold for gephyrin binarization and the colocalization ratio with bassoon.
threshold	total gephyrin puncta	colocalization	ratio
7680	1680	608	0.361905
15360	519	390	0.751445
32768	267	222	0.831461
40960	204	178	0.872549
