# Supplementary material for: Interaction between Teneurin-2 and microtubules via EB proteins provides a platform for GABAA receptor exocytosis
Source: eLife. 2023 Jun 5;12:e83276. doi: 10.7554/eLife.83276 (PMC10284602; doi:10.7554/eLife.83276)
Supplement: Figure 3—source data 1. [file elife-83276-fig3-data1.zip]

Archive with 4 entries (4 files):
- 3D.xlsx
- 3F.xlsx
- 3G.xlsx
- 3I.xlsx
