# Supplementary material for: Interaction between Teneurin-2 and microtubules via EB proteins provides a platform for GABAA receptor exocytosis
Source: eLife. 2023 Jun 5;12:e83276. doi: 10.7554/eLife.83276 (PMC10284602; doi:10.7554/eLife.83276)
Supplement: Figure 3—figure supplement 1—source data 2. [file elife-83276-fig3-figsupp1-data2.zip]

Archive with 3 entries (3 files):
- S3G.xlsx
- S3H.xlsx
- S3Q.xlsx
