# Supplementary material for: Interaction between Teneurin-2 and microtubules via EB proteins provides a platform for GABAA receptor exocytosis
Source: eLife. 2023 Jun 5;12:e83276. doi: 10.7554/eLife.83276 (PMC10284602; doi:10.7554/eLife.83276)
Supplement: Figure 6—figure supplement 1—source data 1. [file elife-83276-fig6-figsupp1-data1.zip]

Archive with 8 entries (8 files):
- full_unedited_gels_S6A_left.tif
- full_unedited_gels_S6A_right.tif
- full_unedited_gels_with_label_S6A_left.jpg
- full_unedited_gels_with_label_S6A_right.jpg
- full_unedited_blots_with_labels_S6B_right.tif
- full_unedited_blots_S6B_right.tif
- full_unedited_blots_with_labels_S6B_left.tif
- full_unedited_blots_S6B_left.tif
