# Supplementary material for: Interaction between Teneurin-2 and microtubules via EB proteins provides a platform for GABAA receptor exocytosis
Source: eLife. 2023 Jun 5;12:e83276. doi: 10.7554/eLife.83276 (PMC10284602; doi:10.7554/eLife.83276)
Supplement: Figure 6—figure supplement 1—source data 2. [file elife-83276-fig6-figsupp1-data2.zip]

Archive with 1 entries (1 files):
- S6C.xlsx
