# Supplementary material for: Interaction between Teneurin-2 and microtubules via EB proteins provides a platform for GABAA receptor exocytosis
Source: eLife. 2023 Jun 5;12:e83276. doi: 10.7554/eLife.83276 (PMC10284602; doi:10.7554/eLife.83276)
Supplement: Figure 7—figure supplement 1—source data 1. [file elife-83276-fig7-figsupp1-data1.zip › S7C.xlsx]

## Sheet: 001
The ratio of neurons with membrane-biased MTs.
TEN2	ratio
TM	0
TM	0.166667		Welch Two Sample t-test
TM	0
N-L	0.4		data: ratio by transfection
N-L	0.428571		t = 4.7699, df = 3.7877, p-value = 0.01011
N-L	0.625		alternative hypothesis: true difference in means between group N-L and group TM is not equal to 0
			95 percent confidence interval:
			0.1736571 0.6842794
			sample estimates:
			mean in group N-L mean in group TM
			0.48452381 0.05555556
