# Supplementary material for: Interaction between Teneurin-2 and microtubules via EB proteins provides a platform for GABAA receptor exocytosis
Source: eLife. 2023 Jun 5;12:e83276. doi: 10.7554/eLife.83276 (PMC10284602; doi:10.7554/eLife.83276)
Supplement: Supplementary file 1. — In order to narrow down the candidates for MT recruiter, a motif search was conducted to investigate the potential binding with EB. Based on previous proteomics studies (Loh et al., 2016), proteins containing the motifs SxφP and LxxPTPφ were searched. The cellular localization (extracellular or intracellular) of each motif was manually checked. [file elife-83276-supp1.xlsx]

## Sheet: Excitatory_SxφP
The excitatory synaptic cleft proteins with SxφP motif
SeqName	Start	End	Score	Strand	Pattern	Mismatch	Position (E: Extracellurar, C: Cytoplasmic)
ACM3_RAT	518	521	4	+	pattern:Sx[ILV]P	.	E
AGRL3_RAT	556	559	4	+	pattern:Sx[ILV]P	.	E
AGRL3_RAT	1272	1275	4	+	pattern:Sx[ILV]P	.	C
ATRN_RAT	604	607	4	+	pattern:Sx[ILV]P	.	E
BRNP2_RAT	768	771	4	+	pattern:Sx[ILV]P	.	E
BRNP3_RAT	99	102	4	+	pattern:Sx[ILV]P	.	E
CADH6_RAT	470	473	4	+	pattern:Sx[ILV]P	.	E
CADH8_RAT	478	481	4	+	pattern:Sx[ILV]P	.	E
CADH8_RAT	534	537	4	+	pattern:Sx[ILV]P	.	E
CADM3_RAT	5	8	4	+	pattern:Sx[ILV]P	.	E
CADM3_RAT	318	321	4	+	pattern:Sx[ILV]P	.	E
CELR3_RAT	1920	1923	4	+	pattern:Sx[ILV]P	.	E
CELR3_RAT	2064	2067	4	+	pattern:Sx[ILV]P	.	E
CELR3_RAT	3120	3123	4	+	pattern:Sx[ILV]P	.	C
CELR3_RAT	3155	3158	4	+	pattern:Sx[ILV]P	.	C
CELR3_RAT	3304	3307	4	+	pattern:Sx[ILV]P	.	C
CNTN3_RAT	767	770	4	+	pattern:Sx[ILV]P	.	E
CNTN4_RAT	646	649	4	+	pattern:Sx[ILV]P	.	E
CNTP1_RAT	1259	1262	4	+	pattern:Sx[ILV]P	.	E
CSPG5_RAT	168	171	4	+	pattern:Sx[ILV]P	.	E
CTP5A_RAT	253	256	4	+	pattern:Sx[ILV]P	.	E
DCC_RAT	426	429	4	+	pattern:Sx[ILV]P	.	E
DCC_RAT	619	622	4	+	pattern:Sx[ILV]P	.	E
DCC_RAT	642	645	4	+	pattern:Sx[ILV]P	.	E
DCC_RAT	723	726	4	+	pattern:Sx[ILV]P	.	E
DCC_RAT	1249	1252	4	+	pattern:Sx[ILV]P	.	C
EPHB1_RAT	97	100	4	+	pattern:Sx[ILV]P	.	E
EPHB1_RAT	435	438	4	+	pattern:Sx[ILV]P	.	E
EPHB6_RAT	481	484	4	+	pattern:Sx[ILV]P	.	E
EPHB6_RAT	579	582	4	+	pattern:Sx[ILV]P	.	E
FLRT2_RAT	172	175	4	+	pattern:Sx[ILV]P	.	E
FLRT2_RAT	403	406	4	+	pattern:Sx[ILV]P	.	E
FLRT2_RAT	650	653	4	+	pattern:Sx[ILV]P	.	C
FLRT3_RAT	125	128	4	+	pattern:Sx[ILV]P	.	E
FLRT3_RAT	167	170	4	+	pattern:Sx[ILV]P	.	E
FLRT3_RAT	284	287	4	+	pattern:Sx[ILV]P	.	E
FLRT3_RAT	639	642	4	+	pattern:Sx[ILV]P	.	C
GABR1_RAT	752	755	4	+	pattern:Sx[ILV]P	.	E
GP158_RAT	832	835	4	+	pattern:Sx[ILV]P	.	C
GP158_RAT	1195	1198	4	+	pattern:Sx[ILV]P	.	C
GRID1_RAT	949	952	4	+	pattern:Sx[ILV]P	.	C
GRM2_RAT	483	486	4	+	pattern:Sx[ILV]P	.	E
GRM7_RAT	63	66	4	+	pattern:Sx[ILV]P	.	E
ITB1_RAT	387	390	4	+	pattern:Sx[ILV]P	.	E
LRC8A_RAT	363	366	4	+	pattern:Sx[ILV]P	.	C
LRC8A_RAT	436	439	4	+	pattern:Sx[ILV]P	.	C
LRC8A_RAT	556	559	4	+	pattern:Sx[ILV]P	.	C
LRC8A_RAT	792	795	4	+	pattern:Sx[ILV]P	.	C
LRFN2_RAT	709	712	4	+	pattern:Sx[ILV]P	.	C
LRFN4_RAT	498	501	4	+	pattern:Sx[ILV]P	.	E
LRRC4_RAT	66	69	4	+	pattern:Sx[ILV]P	.	E
LRRC4_RAT	278	281	4	+	pattern:Sx[ILV]P	.	E
MDGA1_RAT	422	425	4	+	pattern:Sx[ILV]P	.	E
NCAM1_RAT	143	146	4	+	pattern:Sx[ILV]P	.	E
NEGR1_RAT	24	27	4	+	pattern:Sx[ILV]P	.	E
NMDE2_RAT	63	66	4	+	pattern:Sx[ILV]P	.	E
NMDE2_RAT	312	315	4	+	pattern:Sx[ILV]P	.	E
NMDE2_RAT	1353	1356	4	+	pattern:Sx[ILV]P	.	C
NOTC2_RAT	1323	1326	4	+	pattern:Sx[ILV]P	.	E
NPTXR_RAT	71	74	4	+	pattern:Sx[ILV]P	.	E
NPTXR_RAT	158	161	4	+	pattern:Sx[ILV]P	.	E
NRX2A_RAT	875	878	4	+	pattern:Sx[ILV]P	.	E
NRX2A_RAT	1053	1056	4	+	pattern:Sx[ILV]P	.	E
NRX2A_RAT	1506	1509	4	+	pattern:Sx[ILV]P	.	E
OPCM_RAT	247	250	4	+	pattern:Sx[ILV]P	.	E
PCD16_RAT	773	776	4	+	pattern:Sx[ILV]P	.	E
PCD16_RAT	2577	2580	4	+	pattern:Sx[ILV]P	.	E
PCDH8_RAT	399	402	4	+	pattern:Sx[ILV]P	.	E
PCDH8_RAT	716	719	4	+	pattern:Sx[ILV]P	.	E
PTPRS_RAT	235	238	4	+	pattern:Sx[ILV]P	.	E
PTPRS_RAT	1189	1192	4	+	pattern:Sx[ILV]P	.	E
Q2IBC7_RAT	1368	1371	4	+	pattern:Sx[ILV]P	.	C
Q68HB6_RAT	1000	1003	4	+	pattern:Sx[ILV]P	.	C
R4RL2_RAT	52	55	4	+	pattern:Sx[ILV]P	.	E
R4RL2_RAT	144	147	4	+	pattern:Sx[ILV]P	.	E
RTN4R_RAT	70	73	4	+	pattern:Sx[ILV]P	.	E
RTN4R_RAT	239	242	4	+	pattern:Sx[ILV]P	.	E
RTN4R_RAT	283	286	4	+	pattern:Sx[ILV]P	.	E
TEN2_RAT	178	181	4	+	pattern:Sx[ILV]P	.	C
TEN2_RAT	309	312	4	+	pattern:Sx[ILV]P	.	C
TEN2_RAT	1090	1093	4	+	pattern:Sx[ILV]P	.	E
TPBG_RAT	36	39	4	+	pattern:Sx[ILV]P	.	E
VLDLR_RAT	204	207	4	+	pattern:Sx[ILV]P	.	E

## Sheet: Inhibitory_SxφP
The inhibitory synaptic cleft proteins with SxφP motif
SeqName	Start	End	Score	Strand	Pattern	Mismatch	Position (E: Extracellurar, C: Cytoplasmic)
CNTP1_RAT	1259	1262	4	+	pattern:Sx[ILV]P	.	E
DCC_RAT	426	429	4	+	pattern:Sx[ILV]P	.	E
DCC_RAT	619	622	4	+	pattern:Sx[ILV]P	.	E
DCC_RAT	642	645	4	+	pattern:Sx[ILV]P	.	E
DCC_RAT	723	726	4	+	pattern:Sx[ILV]P	.	E
DCC_RAT	1249	1252	4	+	pattern:Sx[ILV]P	.	C
EPHB6_RAT	481	484	4	+	pattern:Sx[ILV]P	.	E
EPHB6_RAT	579	582	4	+	pattern:Sx[ILV]P	.	E
FLRT2_RAT	172	175	4	+	pattern:Sx[ILV]P	.	E
FLRT2_RAT	403	406	4	+	pattern:Sx[ILV]P	.	E
FLRT2_RAT	650	653	4	+	pattern:Sx[ILV]P	.	C
GABR1_RAT	752	755	4	+	pattern:Sx[ILV]P	.	E
GBRA1_RAT	347	350	4	+	pattern:Sx[ILV]P	.	C
GBRB1_RAT	100	103	4	+	pattern:Sx[ILV]P	.	E
MDGA2_RAT	438	441	4	+	pattern:Sx[ILV]P	.	E
NLGN2_RAT	721	724	4	+	pattern:Sx[ILV]P	.	C
NOTC1_RAT	1642	1645	4	+	pattern:Sx[ILV]P	.	E
NOTC1_RAT	2222	2225	4	+	pattern:Sx[ILV]P	.	C
NOTC1_RAT	2264	2267	4	+	pattern:Sx[ILV]P	.	C
NOTC1_RAT	2424	2427	4	+	pattern:Sx[ILV]P	.	C
NOTC1_RAT	2446	2449	4	+	pattern:Sx[ILV]P	.	C
NRX2A_RAT	875	878	4	+	pattern:Sx[ILV]P	.	E
NRX2A_RAT	1053	1056	4	+	pattern:Sx[ILV]P	.	E
NRX2A_RAT	1506	1509	4	+	pattern:Sx[ILV]P	.	E
NRX3A_RAT	829	832	4	+	pattern:Sx[ILV]P	.	E
NRX3A_RAT	1007	1010	4	+	pattern:Sx[ILV]P	.	E
TEN2_RAT	178	181	4	+	pattern:Sx[ILV]P	.	C
TEN2_RAT	309	312	4	+	pattern:Sx[ILV]P	.	C
TEN2_RAT	1090	1093	4	+	pattern:Sx[ILV]P	.	E
TUTLB_RAT	633	636	4	+	pattern:Sx[ILV]P	.	E
TUTLB_RAT	921	924	4	+	pattern:Sx[ILV]P	.	C
TUTLB_RAT	1023	1026	4	+	pattern:Sx[ILV]P	.	C

## Sheet: Dual_SxφP
The excitatory and inhibitory common synaptic cleft proteins with SxφP motif
SeqName	Start	End	Score	Strand	Pattern	Mismatch	Position (E: Extracellurar, C: Cytoplasmic)
CNTP1_RAT	1259	1262	4	+	pattern:Sx[ILV]P	.	E
DCC_RAT	426	429	4	+	pattern:Sx[ILV]P	.	E
DCC_RAT	619	622	4	+	pattern:Sx[ILV]P	.	E
DCC_RAT	642	645	4	+	pattern:Sx[ILV]P	.	E
DCC_RAT	723	726	4	+	pattern:Sx[ILV]P	.	E
DCC_RAT	1249	1252	4	+	pattern:Sx[ILV]P	.	C
EPHB6_RAT	481	484	4	+	pattern:Sx[ILV]P	.	E
EPHB6_RAT	579	582	4	+	pattern:Sx[ILV]P	.	E
FLRT2_RAT	172	175	4	+	pattern:Sx[ILV]P	.	E
FLRT2_RAT	403	406	4	+	pattern:Sx[ILV]P	.	E
FLRT2_RAT	650	653	4	+	pattern:Sx[ILV]P	.	C
GABR1_RAT	752	755	4	+	pattern:Sx[ILV]P	.	E
NRX2A_RAT	875	878	4	+	pattern:Sx[ILV]P	.	E
NRX2A_RAT	1053	1056	4	+	pattern:Sx[ILV]P	.	E
NRX2A_RAT	1506	1509	4	+	pattern:Sx[ILV]P	.	E
TEN2_RAT	178	181	4	+	pattern:Sx[ILV]P	.	C
TEN2_RAT	309	312	4	+	pattern:Sx[ILV]P	.	C
TEN2_RAT	1090	1093	4	+	pattern:Sx[ILV]P	.	E

## Sheet: Excitatory_LRPPTPφ
The excitatory synaptic cleft proteins with LRPPTPφ motif
SeqName	Start	End	Score	Strand	Pattern	Mismatch	Position (E: Extracellurar, C: Cytoplasmic)
CNTN3_RAT	208	214	5	+	pattern:LRPPTP[ILV]	2	E
CNTN4_RAT	206	212	6	+	pattern:LRPPTP[ILV]	1	E
CNTN5_RAT	281	287	6	+	pattern:LRPPTP[ILV]	1	E
CNTN6_RAT	208	214	5	+	pattern:LRPPTP[ILV]	2	E
MDGA1_RAT	581	587	5	+	pattern:LRPPTP[ILV]	2	E
NOE1_RAT	161	167	5	+	pattern:LRPPTP[ILV]	2	E
NRCAM_RAT	265	271	5	+	pattern:LRPPTP[ILV]	2	E
TEN2_RAT	248	254	5	+	pattern:LRPPTP[ILV]	2	C

## Sheet: Inhibitory_LRPPTPφ
The inhibitory synaptic cleft proteins with LRPPTPφ motif
SeqName	Start	End	Score	Strand	Pattern	Mismatch	Position (E: Extracellurar, C: Cytoplasmic)
TEN2_RAT	248	254	5	+	pattern:LRPPTP[ILV]	2	C

## Sheet: Dual_LRPPTPφ
The excitatory and inhibitory common synaptic cleft proteins with LRPPTPφ motif
SeqName	Start	End	Score	Strand	Pattern	Mismatch	Position (E: Extracellurar, C: Cytoplasmic)
TEN2_RAT	248	254	5	+	pattern:LRPPTP[ILV]	2	C
